# Supplementary material for: The genus Chrysanthemum: Phylogeny, biodiversity, phytometabolites, and chemodiversity
Source: Front Plant Sci. 2022 Aug 11;13:973197. doi: 10.3389/fpls.2022.973197 (PMC9403765; doi:10.3389/fpls.2022.973197)
Supplement: Supplementary file 1 [file Table_1.XLSX]

## Sheet: TableS1
Table S1 Examples of bioactivities of various chemical constituents of Chrysanthemum
Chemical	Species	Bioactivity					References
Volatile		anti-oxidant activity	anti-inflammation/immunomodulatory activity	anti-tumor activity	Regulating glucose and lipid metabolism disorder	Other activities
filifolone, α-terpineol, thymol,piperitenone	C. morifolium					Showing potential anti- hyperuricemia activity as key xanthine oxidase inhibitors	Peng, A., Lin, L., Zhao, M. (2020). Screening of key flavonoids and monoterpenoids for xanthine oxidase inhibitory activity-oriented quality control of Chrysanthemum morifolium Ramat. 'Boju' based on spectrum-effect relationship coupled with UPLC-TOF-MS and HS-SPME-GC/MS. Food Res. Int. 137: 109448. doi: 10.1016/j.foodres.2020.109448
β-caryophyllene	C. boreale			exerting cytotoxic activity in lung cancer cells through induction of cell cycle arrest			Chung, K.S., Hong, J.Y., Lee, J.H., Lee, H.J., Park, J.Y., Choi, J.H., Park, H.J., Hong, J., Lee, K.T. (2019). β-Caryophyllene in the essential oil from Chrysanthemum boreale induces G1 phase cell cycle arrest in human lung cancer cells. Molecules. 24(20): 3754. doi: 10.3390/molecules24203754
sabinene	C. boreale					attenuating skeletal muscle atrophy by regulating the activation mechanism of ROS-mediated MAPK/MuRF-1 pathways in starved myotubes	Ryu, Y., Lee, D., Jung, S.H., Lee, K.J., Jin, H., Kim, S.J., Lee, H.M., Kim, B., Won, K.J. (2019). Sabinene prevents skeletal muscle atrophy by inhibiting the MAPK-MuRF-1 pathway in rats. Int. J. Mol. Sci. 20(19): 4955. doi: 10.3390/ijms20194955
camphor	C. indicum,C. morifolium	showing more antioxidant activity				showing more antiviral activity	Youssef, F.S., Eid, S.Y., Alshammari, E., Ashour, M.L., Wink, M., El-Readi, M.Z. (2020). Chrysanthemum indicum and Chrysanthemum morifolium: Chemical composition of their essential oils and their potential use as natural preservatives with antimicrobial and antioxidant activities. Foods. 9(10): 1460. doi: 10.3390/foods9101460
1-iodohexadecane	C. boreale		ameliorating Atopic dermatitis lesion severity by disrupting SNARE protein-linked degranulation and/or by enhancing the expressions of skin barrier-related proteins				Kim, D.Y., Won, K.J., Hwang, D.I., Kim, N.Y., Kim, B., Lee, H.M. (2022). 1-Iodohexadecane alleviates 2,4-dinitrochlorobenzene-induced atopic dermatitis in mice: Possible involvements of the skin barrier and mast cell SNARE proteins. Molecules. 27(5): 1560. doi: 10.3390/molecules27051560
Terpenoids
terpenoids	C. morifolium					showing anti-fungi activity including Fusarium oxysporum, Magnaporthe oryzae, and Verticillium dahliae	Xue, H., Jiang, Y., Zhao, H., Köllner, T.G., Chen, S., Chen, F., Chen, F. (2019). Characterization of composition and antifungal properties of leaf secondary metabolites from thirteen cultivars of Chrysanthemum morifolium Ramat. Molecules. 24(23): 4202. doi: 10.3390/molecules24234202
chrysanthemulide A(sesquiterpenoid)	C. indicum		showing anti-inflammation activity via suppression of an LPS-induced NF-κB pathway and down-regulation of MAPK activation	exerting cytotoxic activity for osteosarcoma by inducing apoptosis through upregulating death receptor 5 via JNK-mediated autophagosome accumulation			Xue, G.M., Li, X.Q., Chen, C., Chen, K., Wang, X.B., Gu, Y.C., Luo, J.G., Kong, L.Y. (2018). Highly oxidized guaianolide sesquiterpenoids with potential anti-inflammatory activity from Chrysanthemum indicum. J. Nat. Prod. 81(2), 378-386.; Zhuo, F.F., Zhang, C., Zhang, H., Xia, Y., Xue, G.M., Yang, L., Kong, L.Y. (2019). Chrysanthemulide A induces apoptosis through DR5 upregulation via JNK-mediate…
cumambrin A(sesquiterpenoid)	C. indicum					suppressing osteoclast formation, bone resorption, and RANKL-induced signaling pathways for the treatment of osteoporosis	Zhou, L., Liu, Q., Hong, G., Song, F., Zhao, J., Yuan, J., Xu, J., Tan, R.X., Tickner, J., Gu, Q., Xu, J. (2019). Cumambrin A prevents OVX-induced osteoporosis via the inhibition of osteoclastogenesis, bone resorption, and RANKL signaling pathways. FASEB J. 33(6), 6726-6735.
1,10-seco guaianolide-type sesquiterpenoids	C. indicum		displaying NO production inhibitory activities				Xue, G.M., Xue, J.F., Zhao, C.G., Zhao, Z.Z., Zhi, Y.L., Du, K., Li, H.W., Sun, Y.J., Feng, W.S. (2021). 1,10-seco guaianolide-type sesquiterpenoids from Chrysanthemum indicum. J. Asian Nat. Prod. Res. 23(9), 877-883.
unnamed sesquiterpenoid	C. indicum			showing multiple cytotoxic activities against four human naso-pharyngeal carcinoma cell lines and one human intestinal epithelial cell line			Luo, P., Cheng, Y., Yin, Z., Li, C., Xu, J., Gu, Q. (2019). Monomeric and dimeric cytotoxic guaianolide-type sesquiterpenoids from the aerial parts of Chrysanthemum indicum. J. Nat. Prod. 82(2), 349-357.
handelin(sesquiterpene dimer)	C. indicum					extending both lifespan and healthspan in vivo on C. elegans.	Zhang, H., Qin, J., Lan, X., Zeng, W., Zhou, J., Huang, T.E., Xiao, W.L., Wang, Q.Q., Sun, S., Su, W., Nie, W., Yang, S., Yang, J., Gao, Q., Xiang, Y. (2022). Handelin extends lifespan and healthspan of Caenorhabditis elegans by reducing ROS generation and improving motor function. Biogerontol. 23(1), 115-128.
guaianolide lactones-sesquiterpenoids	C. indicum		exhibiting inhibitory effects on LPS-induced nitric oxide production in RAW 264.7 cells				Kim, J.G., Lee, J.W., Le, T., Han, J.S., Cho, Y.B., Kwon, H., Lee, D., Lee, M.K., Hwang, B.Y. (2021). Sesquiterpenoids from Chrysanthemum indicum with inhibitory effects on NO production. J. Nat. Prod. 84(3), 562-569.
parthenolide(sesquiterpenoid)	C. parthenium		ameliorating fibrogenesis and inflammation in hepatic fibrosis by inhibit TLR4 and STAT3 signaling pathway in activated HSCs or raw 264.7 cell macrophages				Cui, Z.Y., Wang, G., Zhang, J., Song, J., Jiang, Y.C., Dou, J.Y., Lian, L.H., Nan, J.X., Wu, Y.L. (2021). Parthenolide, bioactive compound of Chrysanthemum parthenium L., ameliorates fibrogenesis and inflammation in hepatic fibrosis via regulating the crosstalk of TLR4 and STAT3 signaling pathway. Phytother. Res. 35(10), 5680-5693.
Flavonoids and phenolics
luteolin, luteoloside	Chrysanthemum				improving blood lipids and hepatic steatosis in hyperlipidemia rats by regulating antioxidant levels and lipid metabolism		Sun, J., Wang, Z., Chen, L., Sun, G. (2021). Hypolipidemic effects and preliminary mechanism of Chrysanthemum flavonoids, its main components luteolin and luteoloside in hyperlipidemia rats. Antioxidants. 10(8): 1309. doi: 10.3390/antiox10081309
total flavonoids	C. morifolium cv. Bianliang ziyu	preventing hepatotoxicity by inhibiting oxidative stress and apoptosis through activation of Nrf2 signaling					Tian, Z., Jia, H., Jin, Y., Wang, M., Kou, J., Wang, C., Rong, X., Xie, X., Han, G., Pang, X. (2019). Chrysanthemum extract attenuates hepatotoxicity via inhibiting oxidative stress in vivo and in vitro. Food Nutr. Res. 63. doi: 10.29219/fnr.v63.1667
caffeoylquinic acids	C. morifolium cv. 'Hangbaiju'	showing strong antioxidant activities					Gong, J., Chu, B., Gong, L., Fang, Z., Zhang, X., Qiu, S., Wang, J., Xiang, Y., Xiao, G., Yuan, H., Zheng, F. (2019). Comparison of phenolic compounds and the antioxidant activities of fifteen Chrysanthemum morifolium Ramat cv. 'Hangbaiju' in China. Antioxidants. 8(8): 325. doi:10.3390/antiox8080325
luteolin	C. morifolium				inhibiting obesity and dyslipidemia via the complex interplay between liver and white adipose tissue or reducing synthesis of lipotoxic intermediates		Ryu, R., Kwon, E.Y., Choi, J.Y., Shon, J.C., Liu, K.H., Choi, M.S. (2019). Chrysanthemum leaf ethanol extract prevents obesity and metabolic disease in diet-induced obese mice via lipid mobilization in white adipose tissue. Nutrients. 11(6): 1347. doi:10.3390/nu11061347; Shon, J.C., Kim, W.C., Ryu, R., Wu, Z., Seo, J.S., Choi, M.S., Liu, K.H. (2020). Plasma lipidomics reveals insights into anti-o…
luteolin-7-O-glucoside	C. morifolium	showing stronger antioxidant activity					Ma, Y.L., Sun, P., Feng, J., Yuan, J., Wang, Y., Shang, Y.F., Niu, X.L., Yang, S.H., Wei, Z.J. (2021). Solvent effect on phenolics and antioxidant activity of Huangshan Gongju (Dendranthema morifolium (Ramat) Tzvel. cv. Gongju) extract. Food Chem. Toxicol. 147, 111875.doi: 10.1016/j.fct.2020.111875
naringenin,naringenin-7-O-glucoside	C. morifolium				inhibiting the intracellular lipid accumulation by the activation of PPARγ as well as phosphorylation of the PI3K/Akt pathway		Nishina, A., Sato, D., Yamamoto, J., Kobayashi-Hattori, K., Hirai, Y., Kimura, H. (2019). Antidiabetic-Like eEffects of naringenin-7-O-glucoside from edible Chrysanthemum 'Kotobuki' and naringenin by activation of the PI3K/Akt pathway and PPARγ. Chem.Biodivers.16(1): e1800434. doi: 10.1002/cbdv.201800434
diosmetin 7-glucoside,diosmin,diosmetin,luteolin,apigenin,acacetin	C. morifolium				showing anti-diabetic activity as dual regulators of α-glucosidase and the PTP-1B signaling pathway		Chen, M., Wang, K., Zhang, Y., Zhang, M., Ma, Y., Sun, H., Jin, Z., Zheng, H., Jiang, H., Yu, P., Zhang, Y., Sun, H. (2019). New insights into the biological activities of Chrysanthemum morifolium: Natural flavonoids alleviate diabetes by targeting α-glucosidase and the PTP-1B signaling pathway. Eur.J. Medi.Chem.178, 108–115.
acacetin-7-O-rutinoside, luteolin-7-O-glucoside,chlorogenic acid	C. morifolium cv. Hangju	showing anti-oxidant activity	showing anti-inflammation activity				Zhang, N., He, Z., He, S., Jing, P. (2019). Insights into the importance of dietary chrysanthemum flower (Chrysanthemum morifolium cv. Hangju)-wolfberry (Lycium barbarum fruit) combination in antioxidant and anti-inflammatory properties. Food Res. Int. 116, 810–818. https://doi.org/10.1016/j.foodres.2018.09.015
luteolin, apigenin, acacetin	C. morifolium					Showing potential anti- hyperuricemia activity as key xanthine oxidase inhibitors	Peng, A., Lin, L., Zhao, M. (2020). Screening of key flavonoids and monoterpenoids for xanthine oxidase inhibitory activity-oriented quality control of Chrysanthemum morifolium Ramat. 'Boju' based on spectrum-effect relationship coupled with UPLC-TOF-MS and HS-SPME-GC/MS. Food Res. Int. 137: 109448. doi: 10.1016/j.foodres.2020
naringenin,apigenin	C. morifolium					treating depression based on material and energy metabolism.	Liu, T., Zhou, N., Xu, R., Cao, Y., Zhang, Y., Liu, Z., Zheng, X., Feng, W. (2020). A metabolomic study on the anti-depressive effects of two active components from Chrysanthemum morifolium. Artif. Cells Nanomed. Biotechnol. 48(1), 718–727.
anthocyanins	C. morifolium cv. ARTI-Dark Chocolate	showing anti-oxidant activity through DPPH and ABTS radical scavenging assays					Han, A.R., Nam, B., Kim, B.R., Lee, K.C., Song, B.S., Kim, S.H., Kim, J.B., Jin, C.H. (2019). Phytochemical composition and antioxidant activities of two different color Chrysanthemum flower teas. Molecules. 24(2): 329. doi: 10.3390/molecules24020329
chlorogenic acid, 3,5-dicaffeoylquinic acid, luteolin-7-O-glucoside	C. morifolium cv. "Qiju"	showing cellular antioxidant activity by forming protective membrane around erythrocyte					Peng, A., Lin, L., Zhao, M., Sun, B. (2019). Classification of edible chrysanthemums based on phenolic profiles and mechanisms underlying the protective effects of characteristic phenolics on oxidatively damaged erythrocyte. Food Res. Int. 123, 64–74.
gallocatechin, apigenin, rosmarinic acid, caffeic acid, rhamnetin, quercetin	C. morifolium	showing anti-oxidant activity					Khan, I.A., Xu, W., Wang, D., Yun, A., Khan, A., Zongshuai, Z., Ijaz, M.U., Yiqun, C., Hussain, M., Huang, M. (2020). Antioxidant potential of chrysanthemum morifolium flower extract on lipid and protein oxidation in goat meat patties during refrigerated storage. J. Food Sci. 85(3), 618–627.
flavonoids (including linarin, diosmetin-7-glucoside, tilianin, etc.), phenolic acids (including isochlorogenic acid C, isochlorogenic acid A, 1,3-dicaffeoylquinic acid, etc.)	C. morifolium		improving inflammatory bowel disease of zebrafish by regulating the expressions of IL-1β, IL-8 and MMP9.				Li, Y., Liu, X.J., Su, S.L., Yan, H., Guo, S., Qian, D.W., Duan, J.A. (2022). Evaluation of anti-inflammatory and antioxidant effects of Chrysanthemum stem and leaf extract on zebrafish inflammatory bowel disease model. Molecules. 27(7): 2114. doi: 10.3390/molecules27072114
linarin	C. morifolium,C. indicum,C. zawadskii var. latilobum		showing anti-osteoarthritis activity for activating extracellular matrix synthesis or inhibiting the formation of TLR4)/MD-2 dipolymer complex and intervening NF-κB activation; showing anti-inflammatory effect of ischemia/reperfusion injury during acute kidney injury.	inhibiting cancer metastasis by repressing the MMP-9-dependent invasion pathway and regulating NF-κB activity			Byun, J.H., Choi, C.W., Jang, M.J., Lim, S.H., Han, H.J., Choung, S.Y. (2020). Anti-osteoarthritic mechanisms of Chrysanthemum zawadskii var. latilobum in MIA-induced osteoarthritic rats and interleukin-1β-induced SW1353 human chondrocytes. Medicina. 56(12): 685. doi: 10.3390/medicina56120685; Chengyu, Y., Long, Z., Bin, Z., Hong, L., Xuefei, S., Congjuan, L., Caixia, C., Yan, X. (2021). Linarin …
3,5-dicaffeoylquinic acid, luteolin and linarin	C. indicum		Exerting anti-inflammatory effects with the decreased levels of NO, TNF-α, IL-6 and PGE2 in RAW264.7 macrophage cells treated with LPS				Tian, D., Yang, Y., Yu, M., Han, Z.Z., Wei, M., Zhang, H.W., Jia, H.M., Zou, Z.M. (2020). Anti-inflammatory chemical constituents of Flos Chrysanthemi Indici determined by UPLC-MS/MS integrated with network pharmacology. Food Funct. 11(7), 6340–6351.
luteolin, acacetin, buddleoside	C. indicum				controling the postprandial glucose concentration by inhibiting the activity of α-amylase		Li, P., Huang, Z., She, Y., Qin, S., Gao, W., Cao, Y., Liu, X. (2019). An assessment of the interaction for three Chrysanthemum indicum flavonoids and α-amylase by surface plasmon resonance. Food Sci.Nutri. 8(1), 620–628.
scutellarein	C. indicum			inhibiting the development of colon cancer through upregulating CDC4‑mediated RAGE ubiquitination.			Li, Y., Wang, J., Zhong, S., Li, J., Du, W. (2020). Scutellarein inhibits the development of colon cancer via CDC4‑mediated RAGE ubiquitination. Int. J. Mol. Med. 45(4), 1059–1072.
buddleoside	C. indicum				reducing blood pressure in spontaneously hypertensive rats by inhibiting the vascular TLR4/MyD88 pathway, improving vascular endothelial function		Wang, Y.J., Su, J., Yu, J.J., Yan, M.Q., Shi, M.L., Huang, Q.D., Li, B., Wu, W.Y., Xia, R.S., Li, S.F., Chen, S.H., Lv, G.Y. (2021). Buddleoside-rich Chrysanthemum indicum L. extract has a beneficial effect on metabolic hypertensive rats by inhibiting the enteric-origin LPS/TLR4 pathway. Fronti. Pharmacol. 12: 755140. doi: 10.3389/fphar.2021.755140
acacetin-7-O-β-D-rutinoside	C. zawadskii					preventing dexamethasone-evoked muscle atrophy via the Akt/mTOR pathway and decreasing the mitochondrial respiration;attenuateing dexamethasone-induced muscle atrophy via the Akt/mTOR pathway	Lee, H., Kim, Y.I., Nirmala, F.S., Jeong, H.Y., Seo, H.D., Ha, T.Y., Jung, C.H., Ahn, J. (2021). Chrysanthemum zawadskil Herbich attenuates dexamethasone-induced muscle atrophy through the regulation of proteostasis and mitochondrial function. Biomed. Pharmacother. 136: 111226. doi: 10.1016/j.biopha.2021.111226
eriodictyol-7- O- β-d-glucuronide	C. zawadskii var. latilobum		treating allergic disorders in FcεRI-mediated human basophilic KU812F cell activation				Lee, M., and Shim, S.Y. (2020). Inhibitory effects of eriodictyol-7-O-β-d-glucuronide and 5,7-dihydroxy-4-chromene isolated from Chrysanthemum zawadskii var. latilobum in FcεRI-mediated human basophilic KU812F cell activation. Molecules. 25(4): 994.doi: 10.3390/molecules25040994
Polysaccharides
polysaccharides	C. indicum, C. morifolium 'Huangju', C. morifolium 'Gongju', and C. morifolium 'Hangbaiju'	showing antioxidant activity, and antiglycation activity					Yuan, Q., Fu, Y., Xiang, P.Y., Zhao, L., Wang, S.P., Zhang, Q., Liu, Y.T., Qin, W., Li, D.Q., Wu, D.T. (2019). Structural characterization, antioxidant activity, and antiglycation activity of polysaccharides from different chrysanthemum teas. RSC Adv. 9(61), 35443-35451.
polysaccharides	C. morifolium	Showing Antioxidant activity			Showing α-Glucosidase Inhibitory activity	improving functional constipation by regulating the expression of RAS, FABP1 and SLC1A5 protein	Wang, J., Liang, Q., Zhao, Q., Tang, Q., Ahmed, A.F., Zhang, Y., Kang, W. (2021). The effect of microbial composition and proteomic on improvement of functional constipation by Chrysanthemum morifolium polysaccharide. Food Chem. Toxicol. 153: 112305. doi: 10.1016/j.fct.2021.112305; Hou, X., Huang, X., Li, J., Jiang, G., Shen, G., Li, S., Luo, Q., Wu, H., Li, M., Liu, X., Chen, A., Ye, M., Zhang, …
polysaccharides	C. morifolium cv "Boju",C. morifolium cv "Hangbaiju"		enhancing immunity by enhancing the phagocytosis and proliferation of RAW264.7 cells				Wang, Y., Chen, X., Zhao, P., Ren, L., Li, X., Gao, W. (2022). Physicochemical characteristics and immunoregulatory activities of polysaccharides from five cultivars of Chrysanthemi Flos. Food Sci. Nutri. 10(5), 1391-1400.
polysaccharides	C. indicum					inhibiting the replication of duck hepatitis A virus by downregulating the expressions of LC3-II and PI3KC3 and inhibiting autophagosomes formation	Ming, K., Yuan, W., Chen, Y., Du, H., He, M., Hu, Y., Wang, D., Wu, Y., Liu, J. (2019). PI3KC3-dependent autophagosomes formation pathway is of crucial importance to anti-DHAV activity of Chrysanthemum indicum polysaccharide. Carbohydr. Polym. 208, 22-31.
polysaccharides	C. zawadskii		showing immunostimulatory effects as a potential candidate vaccine adjuvant.				Han, J.M., Song, H.Y., Seo, H.S., Byun, E.H., Lim, S.T., Kim, W.S., Byun, E.B. (2021). Immunoregulatory properties of a crude extraction fraction rich in polysaccharide from Chrysanthemum zawadskii Herbich var. latilobum and its potential role as a vaccine adjuvant. Int. Immunopharmacol. 95: 107513. doi: 10.1016/j.intimp.2021.107513
Others
dendranlignan A	C. morifolium		Showing anti-inflammation activity by inhibiting the NO production in LPS-induced RAW 264.7 murine macrophage cells; inhibiting TLR4 signaling in LPS-induced H9c2 cardiomyocytes				Li, M., Zeng, M., Zhang, J., Shi, J., Lv, J., Tang, Y., Zheng, X.K., Feng, W.S. (2021). Anti-inflammatory dendranacetylene A, a new polyacetylene glucoside from the flower of Chrysanthemum morifolium Ramat. Nat. Prod. Res. 35(24), 5692-5698.; Zeng, M., Li, M., Chen, Y., Zhang, J., Cao, Y., Zhang, B., Feng, W., Zheng, X., Yu, Z. (2020). A new bisepoxylignan dendranlignan A isolated from Chrysanthe…
chrysanthelignanoside A, chrysanthelignanoside B	C. morifolium					showing significant neuroprotective activity against hydrogen peroxide-induced neurotoxicity in human neuroblastoma SH-SY5Y cells.	Yang, P.F., Yang, Y.N., Feng, Z.M., Jiang, J.S., Zhang, P.C. (2019). Six new compounds from the flowers of Chrysanthemum morifolium and their biological activities. Bioorg. Chem. 82, 139-144.
(E)- (1) and (Z)-B-ring-homo-tonghaosu	C. indicum				as potential PPAR-γ agonist		Zhang, F., Ishiuchi, K., Sugiyama, A., Ohsawa, M., Makino, T. (2019). B-ring-homo-tonghaosu, isolated from Chrysanthemum morifolium capitulum, acts as a peroxisome proliferator-activated receptor-γ agonist. J. Nat. Med. 73(3), 497-503. https://doi.org/10.1007/s11418-019-01290-y
Extract
EtOAc fraction(kaempferol, 4-hydroxybenzoic acid, apigenin）	C. morifolium		showing anti-hyperuricemic potential by inhibiting the activity of xanthine oxidase				Loh, K.E., Chin, Y.S., Safinar Ismail, I., Tan, H.Y. (2022). Rapid characterisation of xanthine oxidase inhibitors from the flowers of Chrysanthemum morifolium Ramat. using metabolomics approach. Phytochem. Anal. 33(1), 12-22.
methanol extract(mainly including 1,5-dicaffeolyquinic acid and minor peaks to luteolin, chlorogenic acid)	C. indicum		treating inflammatory diseases, including gout by inhibiting activation of NLRP3 and AIM2 inflammasomes, regulating the phosphorylation of apoptosis-associated speck-like protein, suppressing secretion of pro-inflammatory cytokines and neutrophils recruitment in MSU-induced murine peritonitis model				Yu, S.H., Sun, X., Kim, M.K., Akther, M., Han, J.H., Kim, T.Y., Jiang, J., Kang, T.B., Lee, K.H. (2019). Chrysanthemum indicum extract inhibits NLRP3 and AIM2 inflammasome activation via regulating ASC phosphorylation. J. Ethnopharmacol. 239: 111917. doi: 10.1016/j.jep.2019.111917
aqueous extract(1,3-dicaffeoylquinic acid, chlorogenic acid, kaempferol-3-O-glucoside, caffeic acid, apigenin)	C. indicum				inhibiting adipogenesis by suppressing mitotic clonal expansion during the early phase of differentiation in 3T3-L1 preadipocytes		Kim, W.J., Yu, H.S., Bae, W.Y., Ko, K.Y., Chang, K.H., Lee, N.K., Paik, H.D. (2021). Chrysanthemum indicum suppresses adipogenesis by inhibiting mitotic clonal expansion in 3T3-L1 preadipocytes. J. Food Biochem. 45(9): e13896. doi: 10.1111/jfbc.13896
ethanol extract(luteoloside, 3,5-dicaffeoylquinic acid)	C. indicum					exhibiting neuroprotective and antioxidant effects against oxidative damage	Jeong, Y. H., Kim, T. I., Oh, Y. C., & Ma, J. Y. (2021). Chrysanthemum indicum prevents hydrogen peroxide-induced neurotoxicity by activating the TrkB/Akt signaling pathway in hippocampal neuronal cells. Nutrients. 13(11): 3690. doi: 10.3390/nu13113690
ethanolic extracts(mainly including polyphenols and flavonoids)	C. boreale	showing antioxidant activity by suppressing intracellular accumulation of N-retinylidene-N-retinylethanolamine and cell death in retinal pigment epithelium cells					Kim, M.J., Kim, D.H., Kwak, H.S., Yu, I.S., Um, M.Y. (2022). Protective effect of Chrysanthemum boreale flower extracts against A2E-induced retinal damage in ARPE-19 cell. Antioxidants. 11(4): 669. doi: 10.3390/antiox11040669
ethanol extract(chlorogenic acid,3,5-di-caffeoylquinic acid,luteolin）	C. zawadskii			inducing ROS-mediated autophagy and apoptosis in colon cancer cells			Kim, K.Y., Oh, T.W., Yang, H.J., Kim, Y.W., Ma, J.Y., Park, K.I. (2019). Ethanol extract of Chrysanthemum zawadskii Herbich induces autophagy and apoptosis in mouse colon cancer cells through the regulation of reactive oxygen species. BMC Complement. Altern. Med. 19(1): 274. doi: 10.1186/s12906-019-2688-0
50% ethanol extracts(rutin, cynarine, 3,4-dicaffeoylquinic acid, 3,5-dicaffeoyl-4-succinoyl quinic acid)	C. coronarium					stimulating osteoblast differentiation and mineralizing bone formation as a natural therapeutic or preventive agent for osteoporotic bone loss	Kim, S.A., Lee, A.S., Hur, H.J., Lee, S.H., Sung, M.J. (2020). Preventive effects of Chrysanthemum coronarium L. extract on bone metabolism in vitro and in vivo. Evid. Based Complement. Altern. Med. 2020: 6975646. doi: 10.1155/2020/6975646
